# Supplementary material for: Ultrafast ROS Scavenging Activity of Amur Maple Tree Extracts Confers Robust Cardioprotection for Myocardial Ischemia/Reperfusion Injury
Source: Antioxidants (Basel). 2025 May 31;14(6):671. doi: 10.3390/antiox14060671 (PMC12189229; doi:10.3390/antiox14060671)
Supplement: Supplementary file 1 [file antioxidants-14-00671-s001.zip]

Archive with 1 entries (1 files):
- antioxidants-3595804-supplementary.pdf
